# Supplementary material for: Dynamic zero-COVID policy and healthcare utilization patterns in China during the Shanghai COVID-19 Omicron outbreak
Source: Commun Med (Lond). 2023 Oct 11;3:143. doi: 10.1038/s43856-023-00375-w (PMC10567791; doi:10.1038/s43856-023-00375-w)
Supplement: Supplementary file 2 — Summpememtary Data 1 [file 43856_2023_375_MOESM2_ESM.csv]

region	region_short	month	opt_ipt	volumn_change	moveout_change	case	position_order	p_value	P<0.05	volumn<0	non_zero_case
Anhui	AH	feb	opt	0.88315	35.98403729	3	1	0.7886291	FALSE	FALSE	1
Beijing	BJ	feb	opt	-12.9743931	27.18322895	131	1	0.003031674	TRUE	TRUE	1
Chongqing	CQ	feb	opt	-7.068126	23.63517837	7	1	0.01386894	TRUE	TRUE	1
Fujian	FJ	feb	opt	-7.046733	37.36252672	106	1	0.06676653	FALSE	TRUE	1
Gansu	GS	feb	opt	-9.707258	37.61606904	12	1	0.02701177	TRUE	TRUE	1
Guangdong	GD	feb	opt	-17.94257	21.99575642	924	1	7.90E-06	TRUE	TRUE	1
Guangxi	GX	feb	opt	-14.73478	-2.63372332	400	1	5.85E-09	TRUE	TRUE	1
Guizhou	GZ	feb	opt	-4.184116	34.71568699	1	1	0.04633492	TRUE	TRUE	1
Hainan	HI	feb	opt	-9.571713	30.58477009	1	1	0.01379564	TRUE	TRUE	1
Hebei	HE	feb	opt	-5.38438	35.80483219	3	1	0.1824183	FALSE	TRUE	1
Heilongjiang	HL	feb	opt	-3.7924	34.27199319	19	1	0.4268991	FALSE	TRUE	1
Henan	HA	feb	opt	7.6204532	27.59550461	11	1	0.004702574	TRUE	FALSE	1
Hubei	HB	feb	opt	-4.68915	3.167245437	37	1	0.3291843	FALSE	TRUE	1
Hunan	HN	feb	opt	-5.194389	32.08352226	3	1	0.04471832	TRUE	TRUE	1
Jiangsu	JS	feb	opt	-8.95509	20.74141155	149	1	1.92E-06	TRUE	TRUE	1
Jiangxi	JX	feb	opt	-10.68066918	39.47098773	0	1	0.000169428	TRUE	TRUE	0
Jilin	JL	feb	opt	-3.61193	48.19456879	14	1	0.30652	FALSE	TRUE	1
Liaoning	LN	feb	opt	-4.88562	12.18374709	215	1	0.1165202	FALSE	TRUE	1
Neimenggu	NM	feb	opt	-9.7370763	-63.89598956	407	1	0.003867301	TRUE	TRUE	1
Ningxia	NX	feb	opt	-6.355621	42.39223773	0	1	0.04722212	TRUE	TRUE	0
Qinghai	QH	feb	opt	-11.85003	48.01451837	0	1	0.1497571	FALSE	TRUE	0
Shaanxi	SN	feb	opt	-14.61415	42.68053108	0	1	1.97E-05	TRUE	TRUE	0
Shandong	SD	feb	opt	-4.651557	40.63806416	57	1	0.04626304	TRUE	TRUE	1
Shanghai	SH	feb	opt	15.9252	9.681088947	585	1	2.82E-06	TRUE	FALSE	1
Shanxi	SX	feb	opt	1.67704	8.931423595	16	1	0.5101941	FALSE	FALSE	1
Sichuan	SC	feb	opt	-5.722662	6.522631224	88	1	0.01562601	TRUE	TRUE	1
Tianjin	TJ	feb	opt	-7.37292	9.945197523	76	1	0.1225855	FALSE	TRUE	1
Tibet	XZ	feb	opt	-5.5	38.81901944	0	1	0.6378709	FALSE	TRUE	0
Xinjiang	XJ	feb	opt	-7.7747	49.81752281	0	1	0.1453595	FALSE	TRUE	0
Yunnan	YN	feb	opt	-9.84448656	24.0749924	75	1	6.75E-05	TRUE	TRUE	1
Zhejiang	ZJ	feb	opt	-9.32450457	33.4959132	47	1	0.000127267	TRUE	TRUE	1
Anhui	AH	feb	ipt	0.4992	35.98403729	3	2	0.903844	FALSE	FALSE	1
Beijing	BJ	feb	ipt	-14.6509944	27.18322895	131	2	0.002358726	TRUE	TRUE	1
Chongqing	CQ	feb	ipt	-6.430544	23.63517837	7	2	0.02096625	TRUE	TRUE	1
Fujian	FJ	feb	ipt	-5.63234	37.36252672	106	2	0.3618949	FALSE	TRUE	1
Gansu	GS	feb	ipt	0.96389	37.61606904	12	2	0.9030492	FALSE	FALSE	1
Guangdong	GD	feb	ipt	-12.67241	21.99575642	924	2	8.03E-10	TRUE	TRUE	1
Guangxi	GX	feb	ipt	-18.3937	-2.63372332	400	2	2.24E-17	TRUE	TRUE	1
Guizhou	GZ	feb	ipt	-3.03906	34.71568699	1	2	0.1688385	FALSE	TRUE	1
Hainan	HI	feb	ipt	-18.62221	30.58477009	1	2	3.55E-08	TRUE	TRUE	1
Hebei	HE	feb	ipt	-0.08009	35.80483219	3	2	0.9913867	FALSE	TRUE	1
Heilongjiang	HL	feb	ipt	-1.26608	34.27199319	19	2	0.9229861	FALSE	TRUE	1
Henan	HA	feb	ipt	-1.41593	27.59550461	11	2	0.7552233	FALSE	TRUE	1
Hubei	HB	feb	ipt	-10.63915	3.167245437	37	2	0.0233991	TRUE	TRUE	1
Hunan	HN	feb	ipt	-10.17702056	32.08352226	3	2	0.000367488	TRUE	TRUE	1
Jiangsu	JS	feb	ipt	-8.98915	20.74141155	149	2	0.0558218	FALSE	TRUE	1
Jiangxi	JX	feb	ipt	-10.32766426	39.47098773	0	2	0.000680454	TRUE	TRUE	0
Jilin	JL	feb	ipt	-4.08943	48.19456879	14	2	0.6166531	FALSE	TRUE	1
Liaoning	LN	feb	ipt	-2.39691	12.18374709	215	2	0.6329727	FALSE	TRUE	1
Neimenggu	NM	feb	ipt	-0.30072	-63.89598956	407	2	0.9534149	FALSE	TRUE	1
Ningxia	NX	feb	ipt	-0.08429	42.39223773	0	2	0.9875382	FALSE	TRUE	0
Qinghai	QH	feb	ipt	10.79054	48.01451837	0	2	0.0994228	FALSE	FALSE	0
Shaanxi	SN	feb	ipt	-9.727249	42.68053108	0	2	1.46E-05	TRUE	TRUE	0
Shandong	SD	feb	ipt	-4.9805	40.63806416	57	2	0.1749379	FALSE	TRUE	1
Shanghai	SH	feb	ipt	-1.5638	9.681088947	585	2	0.5947287	FALSE	TRUE	1
Shanxi	SX	feb	ipt	-6.08261	8.931423595	16	2	0.252471	FALSE	TRUE	1
Sichuan	SC	feb	ipt	-8.80914	6.522631224	88	2	1.41E-05	TRUE	TRUE	1
Tianjin	TJ	feb	ipt	-10.126837	9.945197523	76	2	0.02562254	TRUE	TRUE	1
Tibet	XZ	feb	ipt	4.248	38.81901944	0	2	0.797139	FALSE	TRUE	0
Xinjiang	XJ	feb	ipt	5.0849	49.81752281	0	2	0.480236	FALSE	FALSE	0
Yunnan	YN	feb	ipt	10.6618	24.0749924	75	2	1.41E-06	TRUE	FALSE	1
Zhejiang	ZJ	feb	ipt	-9.62908	33.4959132	47	2	1.46E-05	TRUE	TRUE	1
Anhui	AH	mar	opt	-11.4715504	-8.548269246	25	3	0.0017	TRUE	TRUE	1
Beijing	BJ	mar	opt	-16.9014	-34.05864926	285	3	0.00002	TRUE	TRUE	1
Chongqing	CQ	mar	opt	-10.92768	-27.03417723	69	3	0.00003	TRUE	TRUE	1
Fujian	FJ	mar	opt	-17.71049	-16.08853766	1215	3	0	TRUE	TRUE	1
Gansu	GS	mar	opt	-12.6304329	-45.40856146	313	3	0.00398	TRUE	TRUE	1
Guangdong	GD	mar	opt	-18.51381	4.874682191	1792	3	0.00001	TRUE	TRUE	1
Guangxi	GX	mar	opt	-10.217585	-21.81603631	359	3	0.0005	TRUE	TRUE	1
Guizhou	GZ	mar	opt	-9.58078	17.71061736	12	3	0.00001	TRUE	TRUE	1
Hainan	HI	mar	opt	-11.8790054	24.9257107	5	3	0.00277	TRUE	TRUE	1
Hebei	HE	mar	opt	-18.84179	-19.13011184	476	3	0	TRUE	TRUE	1
Heilongjiang	HL	mar	opt	-31.04709	-58.76362229	319	3	0	TRUE	TRUE	1
Henan	HA	mar	opt	-6.1610967	-9.942472819	162	3	0.00149	TRUE	TRUE	1
Hubei	HB	mar	opt	-9.589719	-14.52049718	24	3	0.01413	TRUE	TRUE	1
Hunan	HN	mar	opt	-7.9481157	-2.499087745	90	3	0.00546	TRUE	TRUE	1
Jiangsu	JS	mar	opt	-12.95526	-32.70405149	232	3	0	TRUE	TRUE	1
Jiangxi	JX	mar	opt	-12.70039405	-22.49902803	80	3	0.00033	TRUE	TRUE	1
Jilin	JL	mar	opt	-55.99338	-64.34959927	28442	3	0	TRUE	TRUE	1
Liaoning	LN	mar	opt	-33.66873	-42.82011265	653	3	0	TRUE	TRUE	1
Neimenggu	NM	mar	opt	-25.24466	-82.16545253	69	3	0	TRUE	TRUE	1
Ningxia	NX	mar	opt	-4.267531	18.43576477	0	3	0.0874	FALSE	TRUE	0
Qinghai	QH	mar	opt	-22.5124026	10.73930946	2	3	0.00225	TRUE	TRUE	1
Shaanxi	SN	mar	opt	-22.31665	-16.64157336	395	3	1.09E-11	TRUE	TRUE	1
Shandong	SD	mar	opt	-16.89993	-17.55728849	1438	3	0	TRUE	TRUE	1
Shanghai	SH	mar	opt	-18.76755556	-52.0884069	2024	3	0.0001	TRUE	TRUE	1
Shanxi	SX	mar	opt	-13.08961	-25.13917243	25	3	0	TRUE	TRUE	1
Sichuan	SC	mar	opt	-8.90979	3.683938584	284	3	0.00001	TRUE	TRUE	1
Tianjin	TJ	mar	opt	-19.9717	-44.26420029	657	3	0	TRUE	TRUE	1
Tibet	XZ	mar	opt	-26.5	24.74245333	0	3	0.036997	TRUE	TRUE	0
Xinjiang	XJ	mar	opt	-4.36011	29.62329561	1	3	0.40878	FALSE	TRUE	1
Yunnan	YN	mar	opt	-13.53016	-9.604772593	107	3	0	TRUE	TRUE	1
Zhejiang	ZJ	mar	opt	-2.7949	-2.287827644	417	3	0.34557	FALSE	TRUE	1
Anhui	AH	mar	ipt	-0.88335	-8.548269246	25	4	0.8405	FALSE	TRUE	1
Beijing	BJ	mar	ipt	-9.944162	-34.05864926	285	4	0.022	TRUE	TRUE	1
Chongqing	CQ	mar	ipt	2.26513	-27.03417723	69	4	0.3396	FALSE	FALSE	1
Fujian	FJ	mar	ipt	-1.33382	-16.08853766	1215	4	0.7362	FALSE	TRUE	1
Gansu	GS	mar	ipt	6.96237	-45.40856146	313	4	0.2539	FALSE	FALSE	1
Guangdong	GD	mar	ipt	1.73915	4.874682191	1792	4	0.3575	FALSE	FALSE	1
Guangxi	GX	mar	ipt	3.05605	-21.81603631	359	4	0.2708	FALSE	FALSE	1
Guizhou	GZ	mar	ipt	0.61731	17.71061736	12	4	0.8046	FALSE	FALSE	1
Hainan	HI	mar	ipt	2.88433	24.9257107	5	4	0.4343	FALSE	FALSE	1
Hebei	HE	mar	ipt	1.78189	-19.13011184	476	4	0.5358	FALSE	FALSE	1
Heilongjiang	HL	mar	ipt	-11.69011	-58.76362229	319	4	0.1624	FALSE	TRUE	1
Henan	HA	mar	ipt	9.949858	-9.942472819	162	4	0.0016	TRUE	FALSE	1
Hubei	HB	mar	ipt	-0.4482	-14.52049718	24	4	0.8931	FALSE	TRUE	1
Hunan	HN	mar	ipt	3.45751	-2.499087745	90	4	0.1714	FALSE	FALSE	1
Jiangsu	JS	mar	ipt	0.18743	-32.70405149	232	4	0.9619	FALSE	FALSE	1
Jiangxi	JX	mar	ipt	1.44079	-22.49902803	80	4	0.6549	FALSE	FALSE	1
Jilin	JL	mar	ipt	-35.49839	-64.34959927	28442	4	0	TRUE	TRUE	1
Liaoning	LN	mar	ipt	-11.52991	-42.82011265	653	4	0	TRUE	TRUE	1
Neimenggu	NM	mar	ipt	-11.42236602	-82.16545253	69	4	0.0003	TRUE	TRUE	1
Ningxia	NX	mar	ipt	10.123932	18.43576477	0	4	0.0404	TRUE	FALSE	0
Qinghai	QH	mar	ipt	52.612	10.73930946	2	4	0	TRUE	FALSE	1
Shaanxi	SN	mar	ipt	0.60596	-16.64157336	395	4	0.82609	FALSE	FALSE	1
Shandong	SD	mar	ipt	-4.336924	-17.55728849	1438	4	0.0341	TRUE	TRUE	1
Shanghai	SH	mar	ipt	-30.04424	-52.0884069	2024	4	0	TRUE	TRUE	1
Shanxi	SX	mar	ipt	-2.14928	-25.13917243	25	4	0.4406	FALSE	TRUE	1
Sichuan	SC	mar	ipt	3.491721	3.683938584	284	4	0.0403	TRUE	FALSE	1
Tianjin	TJ	mar	ipt	-6.93521	-44.26420029	657	4	0.1327	FALSE	TRUE	1
Tibet	XZ	mar	ipt	-21.96	24.74245333	0	4	0.036997	TRUE	TRUE	0
Xinjiang	XJ	mar	ipt	13.635992	29.62329561	1	4	0.0711	FALSE	FALSE	1
Yunnan	YN	mar	ipt	-3.63263	-9.604772593	107	4	0.1622	FALSE	TRUE	1
Zhejiang	ZJ	mar	ipt	-3.94968	-2.287827644	417	4	0.4605	FALSE	TRUE	1
Anhui	AH	apr	opt	-23.31593	-68.01057466	28	5	7.42E-23	TRUE	TRUE	1
Beijing	BJ	apr	opt	-20.9898	-71.90867831	386	5	1.99E-06	TRUE	TRUE	1
Chongqing	CQ	apr	opt	-12.73807	-30.91441645	7	5	4.50E-06	TRUE	TRUE	1
Fujian	FJ	apr	opt	-24.64213	-46.9248403	242	5	3.64E-24	TRUE	TRUE	1
Gansu	GS	apr	opt	-21.35523	-47.67599564	0	5	8.51E-07	TRUE	TRUE	0
Guangdong	GD	apr	opt	-21.59806	-18.60859495	462	5	1.22E-06	TRUE	TRUE	1
Guangxi	GX	apr	opt	-13.99637	-50.43169057	105	5	2.92E-05	TRUE	TRUE	1
Guizhou	GZ	apr	opt	-14.88323	-12.19013499	5	5	5.15E-13	TRUE	TRUE	1
Hainan	HI	apr	opt	-28.00871	-11.24835752	92	5	2.10E-12	TRUE	TRUE	1
Hebei	HE	apr	opt	-25.82083	-48.93328424	46	5	1.27E-23	TRUE	TRUE	1
Heilongjiang	HL	apr	opt	-43.62778	-81.14144225	897	5	1.15E-33	TRUE	TRUE	1
Henan	HA	apr	opt	-11.54542	-56.93473303	77	5	4.92E-09	TRUE	TRUE	1
Hubei	HB	apr	opt	-20.21256	-17.61511041	7	5	5.48E-10	TRUE	TRUE	1
Hunan	HN	apr	opt	-19.46027	-28.80752573	61	5	2.64E-12	TRUE	TRUE	1
Jiangsu	JS	apr	opt	-31.36209	-78.14863915	102	5	4.80E-43	TRUE	TRUE	1
Jiangxi	JX	apr	opt	-22.77118	-79.73721559	333	5	9.46E-11	TRUE	TRUE	1
Jilin	JL	apr	opt	-69.37083	-88.56762582	11148	5	5.35E-232	TRUE	TRUE	1
Liaoning	LN	apr	opt	-40.37035	-77.05166791	63	5	1.89E-68	TRUE	TRUE	1
Neimenggu	NM	apr	opt	-18.84906	-47.90866914	67	5	1.34E-07	TRUE	TRUE	1
Ningxia	NX	apr	opt	-20.45821	-6.049263008	0	5	2.98E-14	TRUE	TRUE	0
Qinghai	QH	apr	opt	-31.19253	-52.68072378	63	5	5.06E-05	TRUE	TRUE	1
Shaanxi	SN	apr	opt	-18.55712	-19.35847684	56	5	1.27E-06	TRUE	TRUE	1
Shandong	SD	apr	opt	-23.57575	-65.79206568	141	5	5.69E-36	TRUE	TRUE	1
Shanghai	SH	apr	opt	-71.28497	-94.62155824	51098	5	1.45E-150	TRUE	TRUE	1
Shanxi	SX	apr	opt	-21.7231	-76.78090787	108	5	1.36E-30	TRUE	TRUE	1
Sichuan	SC	apr	opt	-14.55026	-13.3358504	297	5	1.50E-10	TRUE	TRUE	1
Tianjin	TJ	apr	opt	-13.8456282	-54.66878104	15	5	1.91E-03	TRUE	TRUE	1
Tibet	XZ	apr	opt	-20.8	-1.782329097	0	5	0.5634533	FALSE	TRUE	0
Xinjiang	XJ	apr	opt	-15.5981593	-26.53600288	8	5	3.43E-03	TRUE	TRUE	1
Yunnan	YN	apr	opt	-18.4426	-19.46261818	53	5	1.64E-11	TRUE	TRUE	1
Zhejiang	ZJ	apr	opt	-12.8398	-42.7734727	427	5	4.59E-06	TRUE	TRUE	1
Anhui	AH	apr	ipt	-22.81501	-68.01057466	28	6	0.00E+00	TRUE	TRUE	1
Beijing	BJ	apr	ipt	-19.25837001	-71.90867831	386	6	0.0002	TRUE	TRUE	1
Chongqing	CQ	apr	ipt	-4.633271	-30.91441645	7	6	0.0384	TRUE	TRUE	1
Fujian	FJ	apr	ipt	-18.56427	-46.9248403	242	6	0	TRUE	TRUE	1
Gansu	GS	apr	ipt	-6.76717	-47.67599564	0	6	0.2461	FALSE	TRUE	0
Guangdong	GD	apr	ipt	-5.10179	-18.60859495	462	6	0.0255	TRUE	TRUE	1
Guangxi	GX	apr	ipt	-4.47769	-50.43169057	105	6	0.1626	FALSE	TRUE	1
Guizhou	GZ	apr	ipt	-5.2827464	-12.19013499	5	6	0.0077	TRUE	TRUE	1
Hainan	HI	apr	ipt	-12.8332039	-11.24835752	92	6	0.0012	TRUE	TRUE	1
Hebei	HE	apr	ipt	-17.45889	-48.93328424	46	6	0	TRUE	TRUE	1
Heilongjiang	HL	apr	ipt	-38.74351	-81.14144225	897	6	0	TRUE	TRUE	1
Henan	HA	apr	ipt	-6.344836	-56.93473303	77	6	0.0596	FALSE	TRUE	1
Hubei	HB	apr	ipt	-13.74	-17.61511041	7	6	0	TRUE	TRUE	1
Hunan	HN	apr	ipt	-12.78884	-28.80752573	61	6	0	TRUE	TRUE	1
Jiangsu	JS	apr	ipt	-21.50041	-78.14863915	102	6	0	TRUE	TRUE	1
Jiangxi	JX	apr	ipt	-17.22079	-79.73721559	333	6	0	TRUE	TRUE	1
Jilin	JL	apr	ipt	-61.56609	-88.56762582	11148	6	0	TRUE	TRUE	1
Liaoning	LN	apr	ipt	-37.19088	-77.05166791	63	6	0	TRUE	TRUE	1
Neimenggu	NM	apr	ipt	-7.985942	-47.90866914	67	6	0.0343	TRUE	TRUE	1
Ningxia	NX	apr	ipt	-4.10907	-6.049263008	0	6	0.3099	FALSE	TRUE	0
Qinghai	QH	apr	ipt	-3.74351	-52.68072378	63	6	0.4732	FALSE	TRUE	1
Shaanxi	SN	apr	ipt	-5.29438	-19.35847684	56	6	0.05162826	FALSE	TRUE	1
Shandong	SD	apr	ipt	-23.25674	-65.79206568	141	6	0	TRUE	TRUE	1
Shanghai	SH	apr	ipt	-79.72906	-94.62155824	51098	6	0	TRUE	TRUE	1
Shanxi	SX	apr	ipt	-17.06316	-76.78090787	108	6	0	TRUE	TRUE	1
Sichuan	SC	apr	ipt	-4.678791	-13.3358504	297	6	0.0101	TRUE	TRUE	1
Tianjin	TJ	apr	ipt	-10.191928	-54.66878104	15	6	0.0439	TRUE	TRUE	1
Tibet	XZ	apr	ipt	-11.5	-1.782329097	0	6	0.331609	FALSE	TRUE	0
Xinjiang	XJ	apr	ipt	-7.82953	-26.53600288	8	6	0.282	FALSE	TRUE	1
Yunnan	YN	apr	ipt	-9.79865	-19.46261818	53	6	0	TRUE	TRUE	1
Zhejiang	ZJ	apr	ipt	-10.77556	-42.7734727	427	6	0.0001	TRUE	TRUE	1
Anhui	AH	may	opt	-12.11306	-34.58260406	0	7	5.91E-06	TRUE	TRUE	0
Beijing	BJ	may	opt	-43.18752	-86.50057256	1227	7	9.60E-30	TRUE	TRUE	1
Chongqing	CQ	may	opt	-14.81374	-38.83723288	14	7	1.30E-06	TRUE	TRUE	1
Fujian	FJ	may	opt	-17.37974	-16.62272908	243	7	5.41E-11	TRUE	TRUE	1
Gansu	GS	may	opt	-15.2251003	-27.41101343	0	7	0.002257258	TRUE	TRUE	0
Guangdong	GD	may	opt	-23.42419	-4.429246545	249	7	6.60E-11	TRUE	TRUE	1
Guangxi	GX	may	opt	-15.65916	-22.91739089	50	7	5.36E-10	TRUE	TRUE	1
Guizhou	GZ	may	opt	-11.66951	-1.107605617	6	7	1.73E-06	TRUE	TRUE	1
Hainan	HI	may	opt	-14.1669717	14.24700218	0	7	0.003996142	TRUE	TRUE	0
Hebei	HE	may	opt	-18.9923	-36.36336089	7	7	3.11E-10	TRUE	TRUE	1
Heilongjiang	HL	may	opt	-21.06037	-51.83158577	41	7	2.83E-06	TRUE	TRUE	1
Henan	HA	may	opt	-15.83679	-62.71231511	276	7	2.02E-12	TRUE	TRUE	1
Hubei	HB	may	opt	-14.03338	-15.91327736	1	7	4.77E-06	TRUE	TRUE	1
Hunan	HN	may	opt	-14.13116	-8.574280057	8	7	1.82E-06	TRUE	TRUE	1
Jiangsu	JS	may	opt	-22.1354	-50.04293259	32	7	1.85E-24	TRUE	TRUE	1
Jiangxi	JX	may	opt	-20.39772	-53.63381787	14	7	4.44E-09	TRUE	TRUE	1
Jilin	JL	may	opt	-43.8585	-47.31093905	82	7	1.14E-52	TRUE	TRUE	1
Liaoning	LN	may	opt	-27.3367	-47.62863259	30	7	1.81E-28	TRUE	TRUE	1
Neimenggu	NM	may	opt	-7.309223	-38.52337544	3	7	0.03522615	TRUE	TRUE	1
Ningxia	NX	may	opt	-11.14708143	-3.146583251	0	7	0.000173859	TRUE	TRUE	0
Qinghai	QH	may	opt	-38.83393	-72.6047559	52	7	2.58E-06	TRUE	TRUE	1
Shaanxi	SN	may	opt	-15.73441	-8.93600568	6	7	2.89E-05	TRUE	TRUE	1
Shandong	SD	may	opt	-16.98524	-43.10757996	18	7	6.73E-11	TRUE	TRUE	1
Shanghai	SH	may	opt	-63.86161	-87.81333292	5457	7	2.33E-136	TRUE	TRUE	1
Shanxi	SX	may	opt	-16.5497	-21.27023816	2	7	4.53E-15	TRUE	TRUE	1
Sichuan	SC	may	opt	-14.85296	-12.49328341	285	7	2.71E-11	TRUE	TRUE	1
Tianjin	TJ	may	opt	-18.04014	-57.12123994	172	7	9.88E-05	TRUE	TRUE	1
Tibet	XZ	may	opt	-29.9330737	1.803666627	0	7	0.045614	TRUE	TRUE	0
Xinjiang	XJ	may	opt	-15.02119	-16.85764004	3	7	0.0162678	TRUE	TRUE	1
Yunnan	YN	may	opt	-20.20647	-15.88813284	30	7	1.05E-12	TRUE	TRUE	1
Zhejiang	ZJ	may	opt	-12.25566	-25.67298726	28	7	4.75E-06	TRUE	TRUE	1
Anhui	AH	may	ipt	-11.6141999	-34.58260406	0	8	0.003741412	TRUE	TRUE	0
Beijing	BJ	may	ipt	-38.9608	-86.50057256	1227	8	3.71E-17	TRUE	TRUE	1
Chongqing	CQ	may	ipt	-2.25725	-38.83723288	14	8	0.3898837	FALSE	TRUE	1
Fujian	FJ	may	ipt	-6.389	-16.62272908	243	8	0.2067306	FALSE	TRUE	1
Gansu	GS	may	ipt	10.47852	-27.41101343	0	8	0.1840856	FALSE	FALSE	0
Guangdong	GD	may	ipt	-4.23833	-4.429246545	249	8	0.0181236	TRUE	TRUE	1
Guangxi	GX	may	ipt	-4.120634	-22.91739089	50	8	0.08917652	FALSE	TRUE	1
Guizhou	GZ	may	ipt	-3.86666	-1.107605617	6	8	0.2046132	FALSE	TRUE	1
Hainan	HI	may	ipt	-3.64043	14.24700218	0	8	0.2339834	FALSE	TRUE	0
Hebei	HE	may	ipt	-7.782486	-36.36336089	7	8	0.02547083	TRUE	TRUE	1
Heilongjiang	HL	may	ipt	-16.71133	-51.83158577	41	8	0.1606704	FALSE	TRUE	1
Henan	HA	may	ipt	-10.5515912	-62.71231511	276	8	0.007683708	TRUE	TRUE	1
Hubei	HB	may	ipt	-7.517754	-15.91327736	1	8	0.03583333	TRUE	TRUE	1
Hunan	HN	may	ipt	-6.8928971	-8.574280057	8	8	0.009864204	TRUE	TRUE	1
Jiangsu	JS	may	ipt	-11.302181	-50.04293259	32	8	0.02025735	TRUE	TRUE	1
Jiangxi	JX	may	ipt	-11.9630107	-53.63381787	14	8	0.000337134	TRUE	TRUE	1
Jilin	JL	may	ipt	-43.41281	-47.31093905	82	8	2.32E-17	TRUE	TRUE	1
Liaoning	LN	may	ipt	-15.1408	-47.62863259	30	8	1.09E-05	TRUE	TRUE	1
Neimenggu	NM	may	ipt	1.76795	-38.52337544	3	8	0.6902054	FALSE	FALSE	1
Ningxia	NX	may	ipt	5.68094	-3.146583251	0	8	0.2281035	FALSE	FALSE	0
Qinghai	QH	may	ipt	-25.21879	-72.6047559	52	8	7.04E-09	TRUE	TRUE	1
Shaanxi	SN	may	ipt	4.49265	-8.93600568	6	8	0.1550948	FALSE	FALSE	1
Shandong	SD	may	ipt	-11.79848	-43.10757996	18	8	3.31E-05	TRUE	TRUE	1
Shanghai	SH	may	ipt	-69.91918	-87.81333292	5457	8	0	TRUE	TRUE	1
Shanxi	SX	may	ipt	-4.321533	-21.27023816	2	8	0.08647702	FALSE	TRUE	1
Sichuan	SC	may	ipt	-4.9487135	-12.49328341	285	8	0.006780089	TRUE	TRUE	1
Tianjin	TJ	may	ipt	-11.08891	-57.12123994	172	8	0.02839557	TRUE	TRUE	1
Tibet	XZ	may	ipt	-21.8	1.803666627	0	8	0.045614	TRUE	TRUE	0
Xinjiang	XJ	may	ipt	-7.47502	-16.85764004	3	8	0.3712049	FALSE	TRUE	1
Yunnan	YN	may	ipt	-1.82512	-15.88813284	30	8	0.3911589	FALSE	TRUE	1
Zhejiang	ZJ	may	ipt	-7.0592441	-25.67298726	28	8	0.004225622	TRUE	TRUE	1
